# Supplementary material for: Structural basis of bacterial effector protein azurin targeting tumor suppressor p53 and inhibiting its ubiquitination
Source: Commun Biol. 2023 Jan 17;6:59. doi: 10.1038/s42003-023-04458-1 (PMC9845241; doi:10.1038/s42003-023-04458-1)
Supplement: Supplementary file 4 — Supplementary Data 1 [file 42003_2023_4458_MOESM4_ESM.xlsx]

## Sheet: Sheet1
										Rate of apoptosis
										trial 1	trial 2	trial 3		standard deviation			average
									PBS	3.6	3.32	3.18		0.174611			3.36667	0.2	-0.2		PBS
									WT	5.78	8.74	7.36		1.20933			7.29333	3	-3		WT
									V43I	9.41	9.58	9.35		0.0974109			9.44667	1	-1		V43I
									Q57E	10.9	10.8	10.72		0.0736357			10.8067	0.1	-0.1		Q57E
									S87I	10	10.9	10.15		0.3937			10.35	0.3	-0.3		S78I
									A119K	12.4	12.9	12.55		0.209497			12.65				A119K
Table Analyzed	Data 1							Number of families	1
Data sets analyzed	A : PBS	B : WT	C : V43I	D : Q57E	E : S78I			Number of comparisons per family	15
								Alpha	0.05
ANOVA summary
F	74.54							Tukey's multiple comparisons test	Mean Diff.	95.00% CI of diff.	Significant?	Summary	Adjusted P Value
P value	<0.0001
P value summary	****							PBS vs. WT	-3.927	-5.718 to -2.135	Yes	****	<0.0001	A-B
Significant diff. among means (P < 0.05)?	Yes							PBS vs. V43I	-6.08	-7.871 to -4.289	Yes	****	<0.0001	A-C
R square	0.9688							PBS vs. Q57E	-7.44	-9.231 to -5.649	Yes	****	<0.0001	A-D
								PBS vs. S78I	-6.983	-8.775 to -5.192	Yes	****	<0.0001	A-E
Brown-Forsythe test								PBS vs. A119K	-9.25	-11.04 to -7.459	Yes	****	<0.0001	A-F
F (DFn, DFd)	2.335 (5, 12)							WT vs. V43I	-2.153	-3.945 to -0.3619	Yes	*	0.0159	B-C
P value	0.1062							WT vs. Q57E	-3.513	-5.305 to -1.722	Yes	***	0.0003	B-D
P value summary	ns							WT vs. S78I	-3.057	-4.848 to -1.265	Yes	**	0.001	B-E
Are SDs significantly different (P < 0.05)?	No							WT vs. A119K	-5.323	-7.115 to -3.532	Yes	****	<0.0001	B-F
								V43I vs. Q57E	-1.36	-3.151 to 0.4315	No	ns	0.1841	C-D
Bartlett's test								V43I vs. S78I	-0.9033	-2.695 to 0.8881	No	ns	0.5597	C-E
Bartlett's statistic (corrected)								V43I vs. A119K	-3.17	-4.961 to -1.379	Yes	***	0.0007	C-F
P value								Q57E vs. S78I	0.4567	-1.335 to 2.248	No	ns	0.9501	D-E
P value summary								Q57E vs. A119K	-1.81	-3.601 to -0.01852	Yes	*	0.0472	D-F
Are SDs significantly different (P < 0.05)?								S78I vs. A119K	-2.267	-4.058 to -0.4752	Yes	*	0.0111	E-F
ANOVA table	SS	DF	MS	F (DFn, DFd)	P value
Treatment (between columns)	159	5	31.81	F (5, 12) = 74.54	P<0.0001			Test details	Mean 1	Mean 2	Mean Diff.	SE of diff.	n1	n2	q	DF
Residual (within columns)	5.12	12	0.4267
Total	164.2	17						PBS vs. WT	3.367	7.293	-3.927	0.5334	3	3	10.41	12
								PBS vs. V43I	3.367	9.447	-6.08	0.5334	3	3	16.12	12
Data summary								PBS vs. Q57E	3.367	10.81	-7.44	0.5334	3	3	19.73	12
Number of treatments (columns)	6							PBS vs. S78I	3.367	10.35	-6.983	0.5334	3	3	18.52	12
Number of values (total)	18							PBS vs. A119K	3.367	12.62	-9.25	0.5334	3	3	24.53	12
								WT vs. V43I	7.293	9.447	-2.153	0.5334	3	3	5.71	12
								WT vs. Q57E	7.293	10.81	-3.513	0.5334	3	3	9.316	12
								WT vs. S78I	7.293	10.35	-3.057	0.5334	3	3	8.105	12
								WT vs. A119K	7.293	12.62	-5.323	0.5334	3	3	14.12	12
								V43I vs. Q57E	9.447	10.81	-1.36	0.5334	3	3	3.606	12
								V43I vs. S78I	9.447	10.35	-0.9033	0.5334	3	3	2.395	12
								V43I vs. A119K	9.447	12.62	-3.17	0.5334	3	3	8.405	12
								Q57E vs. S78I	10.81	10.35	0.4567	0.5334	3	3	1.211	12
								Q57E vs. A119K	10.81	12.62	-1.81	0.5334	3	3	4.799	12
								S78I vs. A119K	10.35	12.62	-2.267	0.5334	3	3	6.01	12
